# Supplementary material for: In-Vitro Antimicrobial Activities of Grape Seed, Green Tea, and Rosemary Phenolic Extracts Against Liver Abscess Causing Bacterial Pathogens in Cattle
Source: Microorganisms. 2024 Nov 11;12(11):2291. doi: 10.3390/microorganisms12112291 (PMC11596820; doi:10.3390/microorganisms12112291)
Supplement: Supplementary file 1 [file microorganisms-12-02291-s001.zip]

Archive with 1 entries (1 files):
- microorganisms-3317719-supplementary.pdf
